# Supplementary material for: Population Structure and Resource Dynamics of Three Schizothoracinae Species in the Duoxiong Zangbo River Tributary of the Yarlung Zangbo River, Tibet: Threat Assessment and Conservation Insights
Source: Animals (Basel). 2025 Aug 10;15(16):2340. doi: 10.3390/ani15162340 (PMC12383017; doi:10.3390/ani15162340)
Supplement: Supplementary file 1 [file animals-15-02340-s001.zip]

Archive with 1 entries (1 files):
- animals-3772999-supplementary.pdf
